# Supplementary material for: Impact of gender mismatch on corneal graft rejection and rejection-related graft failure in repeat penetrating keratoplasty
Source: PLoS One. 2022 Oct 31;17(10):e0276043. doi: 10.1371/journal.pone.0276043 (PMC9621434; doi:10.1371/journal.pone.0276043)
Supplement: S1 File — (XLS) [file pone.0276043.s001.xls]

## Sheet: Sheet1
id	sex	age	dm	glaucoma	first graft_mismat	regraft_n	pas	nv	source	sex_donor	age_donor	ttp	ecd	size_donor	reject	rejectfail	hy_mismatch	immunosuppressive
1	1	80	0	1	.	2	1	0	0	1	60	27	2347	8.5	1	1	0	0
2	1	75	1	0	.	4	1	0	1	1	70	12	2358	8	1	1	0	0
3	1	54	0	0	.	2	0	0	0	1	50	10	3226	8	0	0	0	1
4	0	69	0	0	0	6	0	0	1	0	63	48	3195	8	1	1	0	0
5	0	55	0	1	0	2	1	0	0	0	39	24	3058	8	1	1	0	0
7	0	72	0	1	0	2	1	1	1	0	73	13	2898	8.5	1	1	0	0
8	0	78	0	1	0	2	0	0	1	0	68	8	2227	8	1	1	0	0
9	0	55	0	0	0	2	1	0	0	0	38	2	2747	8.5	0	0	0	0
10	0	71	1	1	0	2	0	0	1	0	71	9	2865	8.5	0	0	0	0
11	1	73	1	1	.	2	1	0	1	0	47	7	2732	7.5	0	0	1	0
12	1	80	1	1	1	2	0	0	1	0	58	14	3096	8.5	0	0	1	0
13	1	73	1	1	0	2	1	1	1	0	50	3	2809	8.5	0	0	1	0
14	1	65	0	1	0	2	0	0	1	0	25	17	3030	7.5	0	0	1	0
15	1	72	1	1	0	2	1	1	1	0	67	11	2950	7.5	1	0	1	0
16	0	66	0	0	0	2	0	0	1	1	58	10	2849	8	0	0	0	0
17	0	72	1	1	0	2	1	0	0	1	79	16	2427	7.5	1	1	0	0
18	0	53	0	0	0	2	0	1	1	1	72	11	2341	8	0	0	0	0
23	0	49	0	1	0	2	1	0	0	0	66	19	3049	7.5	0	0	0	0
24	1	68	0	1	.	2	1	0	0	0	58	5	2976	8	0	0	1	0
25	1	75	1	1	1	2	0	0	0	0	37	4	2717	9	0	0	1	0
26	1	71	0	0	0	2	0	0	0	0	41	11	2770	8	0	0	1	0
27	1	60	1	1	1	2	0	0	0	1	64	3	2747	8.5	0	0	0	0
29	0	36	0	0	0	2	1	0	0	0	29	1	.	7.5	1	0	0	0
30	1	81	0	1	1	2	0	0	0	0	61	12	2584	7	1	1	1	0
31	0	60	0	1	0	2	0	1	0	0	36	24	3067	7.5	1	1	0	1
32	0	51	0	0	0	2	0	0	0	0	50	17	3096	8	1	0	0	0
33	1	67	1	1	.	2	0	0	0	0	26	41	3484	7.5	0	0	1	0
34	0	73	0	1	0	3	0	0	0	0	29	3	2967	8.5	0	0	0	0
36	1	60	0	0	.	3	0	0	0	0	17	20	3378	7.5	0	0	1	0
37	1	38	0	1	.	2	1	0	0	0	26	9	2740	6.5	1	1	1	0
40	1	78	0	1	.	3	0	0	0	0	39	12	2985	7.5	0	0	1	0
41	0	32	0	1	0	3	1	0	0	0	32	20	2865	7.5	0	0	0	1
42	0	61	0	1	.	5	1	0	0	0	37	8	2967	7.5	0	0	0	1
43	1	67	1	1	.	3	0	0	0	1	52	10	2646	7.5	1	1	0	0
45	0	76	0	1	0	2	1	0	0	1	45	13	2660	8	0	0	0	0
46	0	59	0	0	0	2	0	1	0	1	40	18	2725	7.5	0	0	0	0
47	1	74	0	1	.	2	1	1	1	0	56	12	2551	8.5	0	0	1	0
48	0	67	1	1	0	2	0	0	0	0	57	9	3226	8	1	1	0	0
49	0	76	0	1	0	2	0	0	0	1	58	9	2392	9	0	0	0	0
50	0	65	1	1	0	2	1	0	0	0	65	4	2513	7.5	0	0	0	0
51	1	71	1	1	.	3	0	0	0	0	78	21	2907	8	1	0	1	0
52	1	74	0	0	.	2	0	0	0	1	58	26	3185	8	1	1	0	0
53	1	46	0	1	.	2	0	1	0	0	45	12	3086	8	0	0	1	0
54	1	65	1	0	0	2	1	1	0	0	33	8	2874	8.5	1	0	1	0
55	1	78	0	1	.	2	0	1	0	0	63	7	.	8	0	0	1	0
56	0	59	0	1	0	2	0	1	0	1	59	25	.	8.5	0	0	0	0
57	0	65	0	1	0	2	0	0	0	1	48	27	2808	8.5	0	0	0	0
58	1	23	0	1	1	2	0	1	0	0	7	17	3717	8	1	0	1	0
59	0	60	0	0	0	2	0	1	0	0	54	8	2967	8.5	1	0	0	0
61	0	74	0	1	0	2	0	0	0	0	60	11	3215	7.5	0	0	0	0
62	1	81	1	0	.	3	0	1	0	1	40	23	.	7.5	1	1	0	0
63	1	7	0	0	.	2	0	1	0	0	29	2	3175	7.5	0	0	1	0
64	1	44	0	0	.	2	0	0	1	0	61	7	2475	8.5	0	0	1	0
65	0	82	1	1	0	2	0	1	0	0	63	34	2646	8	0	0	0	0
66	1	66	0	0	.	2	0	0	0	0	61	10	2967	8.5	0	0	1	0
67	0	85	0	1	0	2	0	0	0	0	50	17	2899	8	0	0	0	0
68	1	59	0	0	0	2	1	1	0	0	40	9	2809	8	1	1	1	0
69	0	69	0	0	0	2	0	0	0	1	61	31	2924	8	1	1	0	0
70	1	77	0	1	.	2	0	0	1	1	29	4	2141	8	0	0	0	0
71	1	45	0	0	.	4	0	0	0	0	47	20	.	8	1	1	1	1
73	0	39	0	0	0	2	1	0	1	0	68	12	2283	8	1	1	0	0
74	1	62	1	1	.	2	0	0	0	1	36	20	.	8	0	0	0	0
75	0	81	0	1	0	2	0	0	0	0	73	18	2325	9	1	1	0	0
76	0	75	0	1	0	2	0	0	0	0	70	16	2410	7.5	0	0	0	0
78	1	49	1	1	.	2	0	0	0	0	48	23	3049	8	1	1	1	1
80	0	81	0	1	0	4	1	0	1	0	65	5	2347	9	1	1	0	0
81	1	60	0	1	.	2	1	1	0	0	47	24	3106	7.5	0	0	1	1
82	0	47	0	1	0	2	1	0	0	0	47	3	2494	7.5	1	0	0	0
